# Supplementary material for: Study on the pressure relief energy dissipation law of variable-diameter boreholes in roadway surrounding rock under dynamic and static loads
Source: PLoS One. 2024 Sep 6;19(9):e0306449. doi: 10.1371/journal.pone.0306449 (PMC11379278; doi:10.1371/journal.pone.0306449)
Supplement: S1 Data — (ZIP) [file pone.0306449.s001.zip]

Archive with 10 entries (9 files):
- Important data/
- Important data/Acceleration at different depths.xlsx
- Important data/Acceleration at different spacings.xlsx
- Important data/Acceleration of conventional drilling.xlsx
- Important data/Acceleration of different diameters.xlsx
- Important data/Acceleration of Reducing Boreholes.xlsx
- Important data/Vertical stresses at different depths.xlsx
- Important data/Vertical stresses at different spacings.xlsx
- Important data/Vertical stresses for different diameters.xlsx
- Important data/Vertical stresses in experiments.xlsx
