# Supplementary material for: Study on the pressure relief energy dissipation law of variable-diameter boreholes in roadway surrounding rock under dynamic and static loads
Source: PLoS One. 2024 Sep 6;19(9):e0306449. doi: 10.1371/journal.pone.0306449 (PMC11379278; doi:10.1371/journal.pone.0306449)
Supplement: S1 Data — (ZIP) [file pone.0306449.s001.zip › Important data/Acceleration at different depths.xlsx]

## Sheet: Sheet1
Distance from the roadway	accelerations	Distance from the roadway	accelerations	Distance from the roadway	accelerations	Distance from the roadway	accelerations	Distance from the roadway	accelerations	Distance from the roadway	accelerations	Distance from the roadway	accelerations
	/		0		4		8		12		16		20
20	144.851	20	143.569	20	143.48	20	142.86	20	142.043	20	141.7	20	141
15	122.747	15	119.763	15	121.747	15	110.399	15	117.129	15	102.815	15	93.884
10	114.829	10	114.43	10	107.309	10	108.335	10	107.402	10	100.72	10	87.9717
5	113.94	5	110.574	5	106.21	5	103.801	5	104.939	5	96.3875	5	84.8016
0	110.346	0	110.1	0	104.876	0	102.759	0	101.604	0	87.9717	0	74.8016
