# Supplementary material for: Study on the pressure relief energy dissipation law of variable-diameter boreholes in roadway surrounding rock under dynamic and static loads
Source: PLoS One. 2024 Sep 6;19(9):e0306449. doi: 10.1371/journal.pone.0306449 (PMC11379278; doi:10.1371/journal.pone.0306449)
Supplement: S1 Data — (ZIP) [file pone.0306449.s001.zip › Important data/Acceleration at different spacings.xlsx]

## Sheet: Sheet1
Distance from the roadway	accelerations	Distance from the roadway	accelerations	Distance from the roadway	accelerations	Distance from the roadway	accelerations	Distance from the roadway	accelerations	Distance from the roadway	accelerations
	/		0.5		1		1.5		2		2.5
20	144.851	20	121.602	20	143.48	20	142.86	20	142.043	20	141.7
15	122.747	15	106.36	15	116.22	15	120.08	15	121.167	15	122.167
10	114.829	10	87.401	10	108.431	10	111.877	10	109.534	10	110.682
5	113.94	5	83.8591	5	102.673	5	106.441	5	107.809	5	110.2
0	110.346	0	78.8169	0	100.224	0	103.819	0	103.973	0	106.419
