# Supplementary material for: Study on the pressure relief energy dissipation law of variable-diameter boreholes in roadway surrounding rock under dynamic and static loads
Source: PLoS One. 2024 Sep 6;19(9):e0306449. doi: 10.1371/journal.pone.0306449 (PMC11379278; doi:10.1371/journal.pone.0306449)
Supplement: S1 Data — (ZIP) [file pone.0306449.s001.zip › Important data/Acceleration of conventional drilling.xlsx]

## Sheet: Sheet1
times	accelerations	accelerations
0	0.12378	0.02315
0.001	0.08976	0.01272
0.002	0.16708	0.0008
0.003	-0.02657	-0.03906
0.004	0.35335	-0.08468
0.005	-0.35119	-0.08147
0.006	0.8607	-0.06776
0.007	-1.14185	-0.09085
0.008	2.10606	-0.10362
0.009	-3.30452	-0.09976
0.01	6.88522	-0.07643
0.011	-38.3935	-0.08544
0.012	-75.9529	-0.06411
0.013	-55.9063	-0.10431
0.014	-53.3888	-0.74798
0.015	-42.7398	-0.76536
0.016	-38.4353	-0.6486
0.017	-31.4249	-0.59539
0.018	-27.1008	-0.51354
0.019	-22.1518	-0.46158
0.02	-18.3367	-0.3899
0.021	-14.666	-0.33993
0.022	-11.5302	-0.28936
0.023	-8.71726	-0.24889
0.024	-6.23427	-0.20751
0.025	-4.04226	-0.17088
0.026	-2.11245	-0.1328
0.027	-0.41715	-0.09803
0.028	1.07101	-0.07455
0.029	2.37282	-0.05768
0.03	3.50381	-0.04115
0.031	4.47898	-0.02365
0.032	5.31654	-0.00523
0.033	6.0332	0.00993
0.034	6.64244	0.02067
0.035	7.15427	0.02935
0.036	7.58184	0.03347
0.037	7.92985	0.03888
0.038	8.20694	0.04863
0.039	8.42099	0.05824
0.04	8.57457	0.06596
0.041	8.68179	0.06733
0.042	8.75924	0.06679
0.043	8.80182	0.06798
0.044	8.79737	0.06765
0.045	8.76177	0.06563
0.046	8.69829	0.06307
0.047	8.62519	0.06079
0.048	8.53774	0.06296
0.049	8.42076	0.05909
0.05	8.28743	0.0563
0.051	8.1412	0.05462
0.052	7.98629	0.05473
0.053	7.82353	0.0377
0.054	7.65661	0.08975
0.055	7.48652	-0.01546
0.056	7.31401	0.16917
0.057	7.15186	-0.13573
0.058	6.97061	0.3461
0.059	6.79149	-0.37442
0.06	6.61914	0.68203
0.061	6.4332	-0.90965
0.062	6.2538	1.76168
0.063	6.09107	-5.91165
0.064	5.93861	-32.2064
0.065	5.76885	-27.2817
0.066	5.59714	-23.9238
0.067	5.42256	-20.4293
0.068	5.25677	-17.5031
0.069	5.10585	-14.9329
0.07	4.94743	-12.5259
0.071	4.79914	-10.5219
0.072	4.63728	-8.62063
0.073	4.49047	-7.02308
0.074	4.34538	-5.54588
0.075	4.19787	-4.26753
0.076	4.05179	-3.12122
0.077	3.9124	-2.11015
0.078	3.78218	-1.22095
0.079	3.65698	-0.44001
0.08	3.5342	0.24466
0.081	3.41161	0.84299
0.082	3.29189	1.36297
0.083	3.17008	1.81037
0.084	3.08185	2.19166
0.085	3.00139	2.52078
0.086	2.91648	2.80413
0.087	2.82265	3.04196
0.088	2.71608	3.23954
0.089	2.60474	3.40274
0.09	2.49218	3.53352
0.091	2.38575	3.63495
0.092	2.28384	3.70939
0.093	2.18577	3.76461
0.094	2.09498	3.80132
0.095	2.01496	3.82129
0.096	1.93969	3.82588
0.097	1.86345	3.81555
0.098	1.78964	3.79365
0.099	1.72519	3.7631
0.1	1.66701	3.72318
0.101	1.61015	3.67542
0.102	1.55503	3.62161
0.103	1.50051	3.56252
0.104	1.45	3.49911
0.105	1.40613	3.43191
0.106	1.36381	3.36283
0.107	1.33054	3.29198
0.108	1.29903	3.2197
0.109	1.26928	3.14371
0.11	1.22959	3.06542
0.111	1.19653	2.98737
0.112	1.1638	2.91156
0.113	1.14788	2.8358
0.114	1.1334	2.75774
