# Supplementary material for: Study on the pressure relief energy dissipation law of variable-diameter boreholes in roadway surrounding rock under dynamic and static loads
Source: PLoS One. 2024 Sep 6;19(9):e0306449. doi: 10.1371/journal.pone.0306449 (PMC11379278; doi:10.1371/journal.pone.0306449)
Supplement: S1 Data — (ZIP) [file pone.0306449.s001.zip › Important data/Acceleration of different diameters.xlsx]

## Sheet: Sheet1
Distance from the roadway/m	accelerations	Distance from the roadway/m	accelerations	Distance from the roadway/m	accelerations	Distance from the roadway/m	accelerations	Distance from the roadway/m	accelerations	Distance from the roadway/m	accelerations
	/		100		150		200		250		300
20	144.851	20	143.569	20	143.48	20	142.86	20	142.043	20	141.7
15	122.747	15	120.813	15	116.307	15	113.544	15	117.347	15	107.813
10	114.829	10	114.117	10	113.091	10	109.68	10	104.782	10	101.036
5	113.94	5	111.295	5	109.879	5	107.43	5	102.815	5	99.1979
0	110.346	0	109.11	0	107.233	0	105.43	0	99.79	0	94.9442
