# Supplementary material for: Study on the pressure relief energy dissipation law of variable-diameter boreholes in roadway surrounding rock under dynamic and static loads
Source: PLoS One. 2024 Sep 6;19(9):e0306449. doi: 10.1371/journal.pone.0306449 (PMC11379278; doi:10.1371/journal.pone.0306449)
Supplement: S1 Data — (ZIP) [file pone.0306449.s001.zip › Important data/Acceleration of Reducing Boreholes.xlsx]

## Sheet: Sheet1
times	accelerations	accelerations
0	-0.07974	-0.07643
0.001	-0.02036	-0.08544
0.002	-0.13233	-0.06411
0.003	0.03931	-0.10431
0.004	-0.17667	-0.74798
0.005	0.065	-0.76536
0.006	-0.14446	-0.6486
0.007	-0.10391	-0.59539
0.008	0.18626	-0.51354
0.009	-0.71059	-0.46158
0.01	0.55953	-0.3899
0.011	-75.2054	0.02315
0.012	-65.9724	0.01272
0.013	-60.5064	0.0008
0.014	-48.7958	-0.03906
0.015	-43.0346	-0.08468
0.016	-34.7808	-0.08147
0.017	-29.5104	-0.06776
0.018	-23.5309	-0.09085
0.019	-18.9919	-0.10362
0.02	-14.5643	-0.09976
0.021	-10.8369	-0.07643
0.022	-7.47686	-0.08544
0.023	-4.53211	-0.06411
0.024	-1.93782	-0.10431
0.025	0.34188	-0.74798
0.026	2.33681	-0.76536
0.027	4.07224	-0.6486
0.028	5.57492	-0.59539
0.029	6.87083	-0.51354
0.03	7.98175	-0.46158
0.031	8.92936	-0.3899
0.032	9.72911	0.02315
0.033	10.3944	0.01272
0.034	10.9422	0.0008
0.035	11.3872	-0.03906
0.036	11.7424	-0.08468
0.037	12.0151	-0.08147
0.038	12.2099	-0.06776
0.039	12.3351	-0.09085
0.04	12.4047	-0.10362
0.041	12.428	-0.09976
0.042	12.4092	-0.07643
0.043	12.3491	-0.08544
0.044	12.2542	-0.06411
0.045	12.1304	-0.10431
0.046	11.9797	-0.74798
0.047	11.8082	-0.76536
0.048	11.6213	-0.6486
0.049	11.4189	-0.59539
0.05	11.2013	-0.51354
0.051	10.9735	-0.46158
0.052	10.7405	-0.3899
0.053	10.5023	-0.24663
0.054	10.2563	-0.35037
0.055	10.004	-0.17708
0.056	9.75108	-0.39452
0.057	9.49883	-0.0098
0.058	9.24698	-0.47337
0.059	8.99755	0.12047
0.06	8.74955	-0.49979
0.061	8.50552	0.339
0.062	8.26611	-2.13056
0.063	8.03059	-48.7923
0.064	3.50467	-49.7588
0.065	4.05941	-40.0709
0.066	4.53114	-36.1513
0.067	4.92694	-29.6882
0.068	5.25297	-26.1105
0.069	5.51894	-21.4078
0.07	5.73773	-18.2734
0.071	5.90295	-14.834
0.072	6.0233	-12.1766
0.073	6.11783	-9.60858
0.074	6.17162	-7.43716
0.075	6.19788	-5.48612
0.076	6.22691	-3.77587
0.077	6.18285	-2.26191
0.078	6.15761	-0.93615
0.079	6.05988	0.21555
0.08	5.98647	1.22586
0.081	5.95002	2.09783
0.082	5.84645	2.85952
0.083	5.79014	3.50467
0.084	5.6795	4.05941
0.085	5.67562	4.53114
0.086	5.66372	4.92694
0.087	5.87133	5.25297
0.088	5.99534	5.51894
0.089	5.97365	5.73773
0.09	5.92059	5.90295
0.091	5.70286	6.0233
0.092	5.51458	6.11783
0.093	5.28968	6.17162
0.094	5.08303	6.19788
0.095	4.89646	6.22691
0.096	4.66034	6.18285
0.097	4.44528	6.15761
0.098	4.26339	6.05988
0.099	4.08012	5.98647
0.1	3.9138	5.95002
0.101	3.75059	5.84645
0.102	3.59774	5.79014
0.103	3.4511	5.6795
0.104	3.31278	5.67562
0.105	3.18095	5.66372
0.106	3.05529	5.87133
0.107	2.93567	5.99534
0.108	2.82235	5.97365
0.109	2.71421	5.92059
0.11	2.61117	5.70286
0.111	2.51285	5.51458
0.112	2.41907	5.28968
0.113	2.32997	5.08303
0.114	2.2446	4.89646
0.115	2.16325	4.66034
0.116	2.08567	4.44528
0.117	2.01139	4.26339
0.118	1.94067	4.08012
0.119	1.87262	3.9138
0.12	1.80775	3.75059
0.121	1.74511	3.59774
0.122	1.68594	3.4511
0.123	1.62908	3.31278
0.124	1.57427	3.18095
0.125	1.52187	3.05529
0.126	1.47143	2.93567
0.127	1.42321	2.82235
0.128	1.37671	2.71421
0.129	1.33202	2.61117
0.13	1.28886	2.51285
0.131	1.24736	2.41907
0.132	1.20732	2.32997
0.133	1.16873	2.2446
0.134	1.13157	2.16325
0.135	1.09576	2.08567
0.136	1.0611	2.01139
0.137	1.02778	1.94067
0.138	0.99573	1.87262
0.139	0.96425	1.80775
0.14	0.93475	1.74511
0.141	0.90587	1.68594
0.142	0.87731	1.62908
0.143	0.85039	1.57427
0.144	0.82427	1.52187
0.145	0.79908	1.47143
0.146	0.77474	1.42321
0.147	0.75077	1.37671
0.148	0.72779	1.33202
0.149	0.70578	1.28886
0.15	0.68402	1.24736
0.151	0.66319	1.20732
0.152	0.64313	1.16873
0.153	0.62305	1.13157
0.154	0.60431	1.09576
0.155	0.5862	1.0611
0.156	0.56802	1.02778
0.157	0.55108	0.99573
0.158	0.53422	0.96425
0.159	0.51807	0.93475
0.16	0.50252	0.90587
