# Supplementary material for: Study on the pressure relief energy dissipation law of variable-diameter boreholes in roadway surrounding rock under dynamic and static loads
Source: PLoS One. 2024 Sep 6;19(9):e0306449. doi: 10.1371/journal.pone.0306449 (PMC11379278; doi:10.1371/journal.pone.0306449)
Supplement: S1 Data — (ZIP) [file pone.0306449.s001.zip › Important data/Vertical stresses at different depths.xlsx]

## Sheet: Sheet1
Distance from the roadway/m	Vertical stress/MPa	Distance from the roadway/m	Vertical stress/MPa	Distance from the roadway/m	Vertical stress/MPa	Distance from the roadway/m	Vertical stress/MPa	Distance from the roadway/m	Vertical stress/MPa	Distance from the roadway/m	Vertical stress/MPa	Distance from the roadway/m	Vertical stress/MPa
	/		0		4		8		12		16		20
25	30.0032	25	30.0358	25	30.0763	25	30.105	25	30.1376	25	30.2172	25	30.2348
24	30.1024	24	30.1414	24	30.2161	24	30.2545	24	30.2848	24	30.3662	24	30.3858
23	30.0969	23	30.1493	23	30.2916	23	30.3366	23	30.3717	23	30.4573	23	30.4766
22	30.073	22	30.1541	22	30.4556	22	30.527	22	30.5616	22	30.65	22	30.671
21	30.0301	21	30.1547	21	30.7406	21	30.8581	21	30.8998	21	30.9909	21	31.0141
20	30.0067	20	30.0982	20	30.5933	20	30.7549	20	30.7984	20	30.8942	20	30.9192
19	29.9042	19	29.6477	19	27.9348	19	28.2341	19	28.2912	19	28.3743	19	28.3944
18	29.8272	18	29.5547	18	27.4068	18	27.8663	18	27.9366	18	28.0239	18	28.0438
17	29.7566	17	29.5008	17	27.9214	17	27.9594	17	28.0688	17	28.149	17	28.1652
16	29.6914	16	29.4326	16	29.5256	16	27.9567	16	28.1387	16	28.2109	16	28.2158
15	29.6621	15	29.401	15	29.8876	15	27.937	15	28.1511	15	28.2254	15	28.2268
14	29.6211	14	29.3452	14	29.5991	14	27.6912	14	28.1197	14	28.1992	14	28.2005
13	29.6519	13	29.3677	13	29.4931	13	27.9397	13	28.0749	13	28.1608	13	28.1576
12	29.7137	12	29.4163	12	29.4914	12	29.5409	12	27.9855	12	28.1509	12	28.1258
11	29.8302	11	29.5417	11	29.5854	11	30.1412	11	27.8676	11	28.2067	11	28.1648
10	29.9494	10	29.6481	10	29.6857	10	30.1359	10	27.7843	10	28.2764	10	28.2305
9	30.5578	9	30.2301	9	30.2555	9	30.4234	9	28.2507	9	28.6922	9	28.6912
8	31.3925	8	31.0519	8	31.0773	8	31.1763	8	31.0023	8	29.2739	8	29.3741
7	33.0934	7	32.7559	7	32.7825	7	32.8544	7	33.5276	7	30.2456	7	30.556
6	37.361	6	36.9841	6	37.0293	6	37.1187	6	37.6195	6	32.1032	6	32.63
5	42.3452	5	41.6879	5	41.7426	5	41.8664	5	42.426	5	34.1671	5	34.6409
4	25.847	4	25.0227	4	24.9641	4	24.979	4	25.1702	4	23.9796	4	22.4242
3	14.9828	3	14.8616	3	14.7398	3	14.6074	3	14.5231	3	14.1837	3	13.4837
2	7.76444	2	7.69797	2	7.53998	2	7.34007	2	7.26747	2	7.01904	2	6.63771
1	5.85018	1	5.59288	1	5.57547	1	5.59596	1	5.47851	1	5.37534	1	5.09443
0	6.26563	0	6.52196	0	6.51168	0	6.46729	0	6.49484	0	6.57479	0	6.76051
