# Supplementary material for: Study on the pressure relief energy dissipation law of variable-diameter boreholes in roadway surrounding rock under dynamic and static loads
Source: PLoS One. 2024 Sep 6;19(9):e0306449. doi: 10.1371/journal.pone.0306449 (PMC11379278; doi:10.1371/journal.pone.0306449)
Supplement: S1 Data — (ZIP) [file pone.0306449.s001.zip › Important data/Vertical stresses at different spacings.xlsx]

## Sheet: Sheet1
Distance from the roadway/m	Vertical stress/MPa	Distance from the roadway/m	Vertical stress/MPa	Distance from the roadway/m	Vertical stress/MPa	Distance from the roadway/m	Vertical stress/MPa	Distance from the roadway/m	Vertical stress/MPa	Distance from the roadway/m	Vertical stress/MPa
	/		0.5		1		1.5		2		2.5
25	30.0032	25	30.3649	25	30.1893	25	30.1383	25	30.1402	25	30.1452
24	30.1024	24	30.6159	24	30.3357	24	30.271	24	30.2626	24	30.2649
23	30.0969	23	30.8953	23	30.4262	23	30.3238	23	30.3082	23	30.3053
22	30.073	22	31.7169	22	30.6174	22	30.4225	22	30.3802	22	30.3625
21	30.0301	21	34.1589	21	30.9584	21	30.5598	21	30.4593	21	30.4123
20	30.0067	20	34.2227	20	30.8603	20	30.4527	20	30.3644	20	30.3178
19	29.9042	19	12.2225	19	28.3438	19	29.1527	19	29.3199	19	29.331
18	29.8272	18	9.10844	18	27.992	18	29.0309	18	29.1719	18	29.1825
17	29.7566	17	8.65149	17	28.1202	17	29.0969	17	29.2008	17	29.2003
16	29.6914	16	8.71638	16	28.1808	16	29.0999	16	29.1922	16	29.1811
15	29.6621	15	8.7327	15	28.1973	15	29.0864	15	29.1848	15	29.1687
14	29.6211	14	8.82052	14	28.1698	14	29.0931	14	29.1793	14	29.1609
13	29.6519	13	8.79424	13	28.1402	13	29.1283	13	29.1796	13	29.1898
12	29.7137	12	8.75939	12	28.1265	12	29.1668	12	29.229	12	29.2573
11	29.8302	11	8.73744	11	28.1653	11	29.293	11	29.3447	11	29.3946
10	29.9494	10	8.73599	10	28.2155	10	29.4093	10	29.4524	10	29.4889
9	30.5578	9	8.72339	9	28.48	9	29.9879	9	30.0311	9	30.0188
8	31.3925	8	8.57967	8	28.8048	8	30.7196	8	30.779	8	30.7208
7	33.0934	7	8.78144	7	29.5681	7	32.1844	7	32.2509	7	32.1159
6	37.361	6	13.2675	6	33.362	6	36.3235	6	36.2854	6	35.9349
5	42.3452	5	20.748	5	38.9504	5	41.4387	5	41.3346	5	40.7717
4	25.847	4	27.3221	4	24.903	4	25.4233	4	26.5244	4	27.7392
3	14.9828	3	17.1181	3	14.6464	3	15.9429	3	17.0229	3	18.1666
2	7.76444	2	7.80319	2	7.32092	2	8.30992	2	9.32418	2	10.3141
1	5.85018	1	5.35029	1	5.4584	1	5.96234	1	5.98301	1	6.13245
0	6.26563	0	6.38678	0	6.49512	0	6.71815	0	6.854	0	6.85361
