# Supplementary material for: Study on the pressure relief energy dissipation law of variable-diameter boreholes in roadway surrounding rock under dynamic and static loads
Source: PLoS One. 2024 Sep 6;19(9):e0306449. doi: 10.1371/journal.pone.0306449 (PMC11379278; doi:10.1371/journal.pone.0306449)
Supplement: S1 Data — (ZIP) [file pone.0306449.s001.zip › Important data/Vertical stresses for different diameters.xlsx]

## Sheet: Sheet1
Distance from the roadway/m	Vertical stress/MPa	Distance from the roadway/m	Vertical stress/MPa	Distance from the roadway/m	Vertical stress/MPa	Distance from the roadway/m	Vertical stress/MPa	Distance from the roadway/m	Vertical stress/MPa	Distance from the roadway/m	Vertical stress/MPa
	0mm		100mm		150mm		200mm		250mm		300mm
25	30.0032	25	30.049	25	30.0665	25	30.111	25	30.2172	25	30.7717
24	30.1024	24	30.1519	24	30.1713	24	30.229	24	30.3662	24	31.0734
23	30.0969	23	30.155	23	30.1816	23	30.2676	23	30.4573	23	31.4272
22	30.073	22	30.1513	22	30.1919	22	30.3391	22	30.65	22	32.2657
21	30.0301	21	30.1364	21	30.1951	21	30.4477	21	30.9909	21	34.0935
20	30.0067	20	30.0925	20	30.1457	20	30.3693	20	30.8942	20	34.2567
19	29.9042	19	29.7866	19	29.7249	19	29.1972	19	28.3743	19	24.5393
18	29.8272	18	29.6958	18	29.5655	18	29.0024	18	28.0239	18	21.9468
17	29.7566	17	29.6353	17	29.5142	17	29.0534	17	28.149	17	21.4547
16	29.6914	16	29.567	16	29.4743	16	29.0578	16	28.2109	16	21.3108
15	29.6621	15	29.5403	15	29.4559	15	29.0529	15	28.2254	15	21.2669
14	29.6211	14	29.4776	14	29.4226	14	29.0311	14	28.1992	14	21.1816
13	29.6519	13	29.4978	13	29.4457	13	29.0534	13	28.1608	13	21.139
12	29.7137	12	29.5441	12	29.4924	12	29.0895	12	28.1509	12	21.1035
11	29.8302	11	29.6768	11	29.6261	11	29.21	11	28.2067	11	21.0761
10	29.9494	10	29.7883	10	29.7425	10	29.3137	10	28.2764	10	21.0663
9	30.5578	9	30.3658	9	30.3514	9	29.8887	9	28.6922	9	21.032
8	31.3925	8	31.1878	8	31.2005	8	30.6956	8	29.2739	8	20.9669
7	33.0934	7	32.9193	7	32.9552	7	32.3592	7	30.2456	7	20.8569
6	37.361	6	37.342	6	37.3142	6	36.0473	6	32.1032	6	20.9637
5	42.3452	5	42.3228	5	42.1004	5	39.8493	5	34.1671	5	21.983
4	25.847	4	24.3851	4	24.2119	4	24.3658	4	23.9796	4	22.7439
3	14.9828	3	14.216	3	14.019	3	14.1697	3	14.1837	3	13.47
2	7.76444	2	7.31454	2	7.11577	2	7.09642	2	7.01904	2	6.81928
1	5.85018	1	5.25877	1	5.2452	1	5.35991	1	5.37534	1	5.1718
0	6.26563	0	6.58307	0	6.54889	0	6.54339	0	6.57479	0	6.49865
