# Supplementary material for: Study on the pressure relief energy dissipation law of variable-diameter boreholes in roadway surrounding rock under dynamic and static loads
Source: PLoS One. 2024 Sep 6;19(9):e0306449. doi: 10.1371/journal.pone.0306449 (PMC11379278; doi:10.1371/journal.pone.0306449)
Supplement: S1 Data — (ZIP) [file pone.0306449.s001.zip › Important data/Vertical stresses in experiments.xlsx]

## Sheet: Sheet1
Distance from the roadway	vertical stress	vertical stress
50	28.4665	28.4442
45	28.4378	28.4525
40	28.493	28.3999
35	28.4875	28.297
30	28.5184	28.566
25	28.5955	28.4964
20	28.6029	28.5931
15	28.6518	28.5874
10	28.7606	28.7176
5	28.1541	28.3497
